# Supplementary material for: Envisioning the Future of Fine Dining: Insights from a Multi-Methods Study in Germany
Source: Foods. 2025 Jun 28;14(13):2294. doi: 10.3390/foods14132294 (PMC12249383; doi:10.3390/foods14132294)
Supplement: Supplementary file 1 [file foods-14-02294-s001.zip]

Archive with 1 entries (1 files):
- foods-3694431-supplementary.pdf
